# Supplementary material for: Dynamics and Predictive Values of Urinary Podocyte Biomarkers Following SGLT2 Inhibition in CKD
Source: Life (Basel). 2026 Mar 23;16(3):529. doi: 10.3390/life16030529 (PMC13027516; doi:10.3390/life16030529)
Supplement: Supplementary file 1 [file life-16-00529-s001.zip]

Archive with 1 entries (1 files):
- life-4204407-supplementary.pdf
